# Supplementary material for: Checklist of bees (Hymenoptera: Apoidea) from managed emergent wetlands in the lower Mississippi Alluvial Valley of Arkansas
Source: Biodivers Data J. 2018 May 9;(6):e24071. doi: 10.3897/BDJ.6.e24071 (PMC5956030; doi:10.3897/BDJ.6.e24071)
Supplement: XML Treatment for Apidae [file BDJ.6.e24071-treatment53.xml]

<!DOCTYPE tp:taxon-treatment
  PUBLIC "-//TaxonX//DTD Taxonomic Treatment Publishing DTD v0 20100105//EN" "tax-treatment-NSO.dtd">
<tp:taxon-treatment xmlns:tp="http://www.plazi.org/taxpub"><tp:treatment-meta><mixed-citation publication-type="journal"><person-group><name><surname>Stephenson</surname><given-names>Phillip L</given-names></name><name><surname>Griswold</surname><given-names>Terry L</given-names></name><name><surname>Arduser</surname><given-names>Michael S</given-names></name><name><surname>Dowling</surname><given-names>Ashley P G</given-names></name><name><surname>Krementz</surname><given-names>David G</given-names></name></person-group><article-title>Checklist of bees (<tp:taxon-name><tp:taxon-name-part taxon-name-part-type="order">Hymenoptera</tp:taxon-name-part></tp:taxon-name>: <tp:taxon-name><tp:taxon-name-part taxon-name-part-type="superfamily">Apoidea</tp:taxon-name-part></tp:taxon-name>) from managed emergent wetlands in the lower Mississippi Alluvial Valley of Arkansas</article-title><source>Biodivers Data J</source><day>09</day><month>5</month><year>2018</year><volume>2018</volume><issue>6</issue><pub-id pub-id-type="doi">10.3897/BDJ.6.e24071</pub-id></mixed-citation></tp:treatment-meta><tp:nomenclature><tp:taxon-name>
              <tp:taxon-name-part taxon-name-part-type="family">Apidae</tp:taxon-name-part>
            </tp:taxon-name></tp:nomenclature></tp:taxon-treatment>
