# Supplementary material for: Checklist of bees (Hymenoptera: Apoidea) from managed emergent wetlands in the lower Mississippi Alluvial Valley of Arkansas
Source: Biodivers Data J. 2018 May 9;(6):e24071. doi: 10.3897/BDJ.6.e24071 (PMC5956030; doi:10.3897/BDJ.6.e24071)
Supplement: XML Treatment for Svastra (Epimelissodes) obliqua [file BDJ.6.e24071-treatment83.xml]

<!DOCTYPE tp:taxon-treatment
  PUBLIC "-//TaxonX//DTD Taxonomic Treatment Publishing DTD v0 20100105//EN" "tax-treatment-NSO.dtd">
<tp:taxon-treatment xmlns:tp="http://www.plazi.org/taxpub"><tp:treatment-meta><mixed-citation publication-type="journal"><person-group><name><surname>Stephenson</surname><given-names>Phillip L</given-names></name><name><surname>Griswold</surname><given-names>Terry L</given-names></name><name><surname>Arduser</surname><given-names>Michael S</given-names></name><name><surname>Dowling</surname><given-names>Ashley P G</given-names></name><name><surname>Krementz</surname><given-names>David G</given-names></name></person-group><article-title>Checklist of bees (<tp:taxon-name><tp:taxon-name-part taxon-name-part-type="order">Hymenoptera</tp:taxon-name-part></tp:taxon-name>: <tp:taxon-name><tp:taxon-name-part taxon-name-part-type="superfamily">Apoidea</tp:taxon-name-part></tp:taxon-name>) from managed emergent wetlands in the lower Mississippi Alluvial Valley of Arkansas</article-title><source>Biodivers Data J</source><day>09</day><month>5</month><year>2018</year><volume>2018</volume><issue>6</issue><pub-id pub-id-type="doi">10.3897/BDJ.6.e24071</pub-id></mixed-citation></tp:treatment-meta><tp:nomenclature><tp:taxon-name><tp:taxon-name-part taxon-name-part-type="genus">Svastra</tp:taxon-name-part> (<tp:taxon-name-part taxon-name-part-type="subgenus">Epimelissodes</tp:taxon-name-part>) <tp:taxon-name-part taxon-name-part-type="species">obliqua</tp:taxon-name-part></tp:taxon-name><tp:taxon-authority>(Say, 1837)</tp:taxon-authority></tp:nomenclature><tp:treatment-sec sec-type="Notes"><title>Notes</title><p>Opportunistic (Table <xref ref-type="table" rid="T3997380">1</xref>: Sites 1-10, 12-18).</p></tp:treatment-sec><tp:treatment-sec><!--Section generated to contain objects referenced in tp:taxon-treatment.--><table-wrap id="T3997380" position="float" orientation="portrait"><label>Table 1.</label><caption><p>Site number, site name, ownership, latitude, longitude, county, hectares and year surveyed during 2015 and 2016 in the lower Mississippi Alluvial Valley of Eastern Arkansas, USA.</p></caption><table rules="all" border="1" style="width:730px"><tbody><tr><th rowspan="1" colspan="9" style="text-align: right; width: 722px;">Year Surveyed</th></tr></tbody><tbody><tr><td rowspan="1" colspan="1" style="width:51px">
              <bold>Site Number</bold>
            </td><td rowspan="1" colspan="1" style="width:168px">
              <bold>Study Site<sup>a</sup></bold>
            </td><td rowspan="1" colspan="1" style="width:129px">
              <bold>Ownership<sup>b</sup></bold>
            </td><td rowspan="1" colspan="1" style="width:88px">
              <bold>Latitude</bold>
            </td><td rowspan="1" colspan="1" style="width:85px">
              <bold>Longitude</bold>
            </td><td rowspan="1" colspan="1" style="width:56px">
              <bold>County</bold>
            </td><td rowspan="1" colspan="1" style="width:56px">
              <bold>Hectares</bold>
            </td><td rowspan="1" colspan="1" style="text-align:center; width:57px">
              <bold>2015</bold>
            </td><td rowspan="1" colspan="1" style="text-align:center; width:53px">
              <bold>2016</bold>
            </td></tr><tr><td rowspan="1" colspan="1" style="width:51px">1</td><td rowspan="1" colspan="1" style="width:168px">Bald Knob NWR</td><td rowspan="1" colspan="1" style="width:129px">USFWS</td><td rowspan="1" colspan="1" style="width:88px">35.210614</td><td rowspan="1" colspan="1" style="width:85px">-91.608737</td><td rowspan="1" colspan="1" style="width:56px">White</td><td rowspan="1" colspan="1" style="width:56px">7.7</td><td rowspan="1" colspan="1" style="text-align:center; width:57px">X</td><td rowspan="1" colspan="1" style="text-align:center; width:53px">X</td></tr><tr><td rowspan="1" colspan="1" style="width:51px">2</td><td rowspan="1" colspan="1" style="width:168px">Benson Creek Natural Area WMA</td><td rowspan="1" colspan="1" style="width:129px">ANHC</td><td rowspan="1" colspan="1" style="width:88px">34.932789</td><td rowspan="1" colspan="1" style="width:85px">-91.272666</td><td rowspan="1" colspan="1" style="width:56px">Monroe</td><td rowspan="1" colspan="1" style="width:56px">12</td><td rowspan="1" colspan="1" style="text-align:center; width:57px">X</td><td rowspan="1" colspan="1" style="text-align:center; width:53px">X</td></tr><tr><td rowspan="1" colspan="1" style="width:51px">3</td><td rowspan="1" colspan="1" style="width:168px">Cache River NWR Cabin</td><td rowspan="1" colspan="1" style="width:129px">USFWS</td><td rowspan="1" colspan="1" style="width:88px">35.118294</td><td rowspan="1" colspan="1" style="width:85px">-91.160946</td><td rowspan="1" colspan="1" style="width:56px">Woodruff</td><td rowspan="1" colspan="1" style="width:56px">1.5</td><td rowspan="1" colspan="1" style="text-align:center; width:57px">-</td><td rowspan="1" colspan="1" style="text-align:center; width:53px">X</td></tr><tr><td rowspan="1" colspan="1" style="width:51px">4</td><td rowspan="1" colspan="1" style="width:168px">Cache River NWR Hwy 64</td><td rowspan="1" colspan="1" style="width:129px">USFWS</td><td rowspan="1" colspan="1" style="width:88px">35.273179</td><td rowspan="1" colspan="1" style="width:85px">-91.156697</td><td rowspan="1" colspan="1" style="width:56px">Woodruff</td><td rowspan="1" colspan="1" style="width:56px">8.8</td><td rowspan="1" colspan="1" style="text-align:center; width:57px">-</td><td rowspan="1" colspan="1" style="text-align:center; width:53px">X</td></tr><tr><td rowspan="1" colspan="1" style="width:51px">5</td><td rowspan="1" colspan="1" style="width:168px">Cache River NWR Lower Howell Unit</td><td rowspan="1" colspan="1" style="width:129px">USFWS</td><td rowspan="1" colspan="1" style="width:88px">35.126017</td><td rowspan="1" colspan="1" style="width:85px">-91.281515</td><td rowspan="1" colspan="1" style="width:56px">Woodruff</td><td rowspan="1" colspan="1" style="width:56px">6.9</td><td rowspan="1" colspan="1" style="text-align:center; width:57px">X</td><td rowspan="1" colspan="1" style="text-align:center; width:53px">X</td></tr><tr><td rowspan="1" colspan="1" style="width:51px">6</td><td rowspan="1" colspan="1" style="width:168px">Cache River NWR Plunkett Farm Unit</td><td rowspan="1" colspan="1" style="width:129px">USFWS</td><td rowspan="1" colspan="1" style="width:88px">34.92312</td><td rowspan="1" colspan="1" style="width:85px">-91.395941</td><td rowspan="1" colspan="1" style="width:56px">Prairie</td><td rowspan="1" colspan="1" style="width:56px">50.5</td><td rowspan="1" colspan="1" style="text-align:center; width:57px">X</td><td rowspan="1" colspan="1" style="text-align:center; width:53px">-</td></tr><tr><td rowspan="1" colspan="1" style="width:51px">7</td><td rowspan="1" colspan="1" style="width:168px">Cache River NWR Upper Howell Unit</td><td rowspan="1" colspan="1" style="width:129px">USFWS</td><td rowspan="1" colspan="1" style="width:88px">35.112987</td><td rowspan="1" colspan="1" style="width:85px">-91.259239</td><td rowspan="1" colspan="1" style="width:56px">Woodruff</td><td rowspan="1" colspan="1" style="width:56px">11.5</td><td rowspan="1" colspan="1" style="text-align:center; width:57px">X</td><td rowspan="1" colspan="1" style="text-align:center; width:53px">X</td></tr><tr><td rowspan="1" colspan="1" style="width:51px">8</td><td rowspan="1" colspan="1" style="width:168px">Dale Bumpers White River NWR Farm Pond #2</td><td rowspan="1" colspan="1" style="width:129px">USFWS</td><td rowspan="1" colspan="1" style="width:88px">34.311726</td><td rowspan="1" colspan="1" style="width:85px">-91.121353</td><td rowspan="1" colspan="1" style="width:56px">Arkansas</td><td rowspan="1" colspan="1" style="width:56px">1</td><td rowspan="1" colspan="1" style="text-align:center; width:57px">-</td><td rowspan="1" colspan="1" style="text-align:center; width:53px">X</td></tr><tr><td rowspan="1" colspan="1" style="width:51px">9</td><td rowspan="1" colspan="1" style="width:168px">Gin Road</td><td rowspan="1" colspan="1" style="width:129px">Private</td><td rowspan="1" colspan="1" style="width:88px">34.971019</td><td rowspan="1" colspan="1" style="width:85px">-91.302877</td><td rowspan="1" colspan="1" style="width:56px">Woodruff</td><td rowspan="1" colspan="1" style="width:56px">3.6</td><td rowspan="1" colspan="1" style="text-align:center; width:57px">-</td><td rowspan="1" colspan="1" style="text-align:center; width:53px">X</td></tr><tr><td rowspan="1" colspan="1" style="width:51px">10</td><td rowspan="1" colspan="1" style="width:168px">Gumbo 241</td><td rowspan="1" colspan="1" style="width:129px">Private</td><td rowspan="1" colspan="1" style="width:88px">34.764475</td><td rowspan="1" colspan="1" style="width:85px">-91.161115</td><td rowspan="1" colspan="1" style="width:56px">Monroe</td><td rowspan="1" colspan="1" style="width:56px">4</td><td rowspan="1" colspan="1" style="text-align:center; width:57px">X</td><td rowspan="1" colspan="1" style="text-align:center; width:53px">X</td></tr><tr><td rowspan="1" colspan="1" style="width:51px">11</td><td rowspan="1" colspan="1" style="width:168px">Hallum Cemetery Road</td><td rowspan="1" colspan="1" style="width:129px">Private</td><td rowspan="1" colspan="1" style="width:88px">34.857014</td><td rowspan="1" colspan="1" style="width:85px">-91.236786</td><td rowspan="1" colspan="1" style="width:56px">Monroe</td><td rowspan="1" colspan="1" style="width:56px">6.7</td><td rowspan="1" colspan="1" style="text-align:center; width:57px">-</td><td rowspan="1" colspan="1" style="text-align:center; width:53px">X</td></tr><tr><td rowspan="1" colspan="1" style="width:51px">12</td><td rowspan="1" colspan="1" style="width:168px">Jackson County Hwy 224</td><td rowspan="1" colspan="1" style="width:129px">Private</td><td rowspan="1" colspan="1" style="width:88px">35.495896</td><td rowspan="1" colspan="1" style="width:85px">-91.273169</td><td rowspan="1" colspan="1" style="width:56px">Jackson</td><td rowspan="1" colspan="1" style="width:56px">4.3</td><td rowspan="1" colspan="1" style="text-align:center; width:57px">-</td><td rowspan="1" colspan="1" style="text-align:center; width:53px">X</td></tr><tr><td rowspan="1" colspan="1" style="width:51px">13</td><td rowspan="1" colspan="1" style="width:168px">Oldham Duck Club</td><td rowspan="1" colspan="1" style="width:129px">Private</td><td rowspan="1" colspan="1" style="width:88px">35.193993</td><td rowspan="1" colspan="1" style="width:85px">-90.882663</td><td rowspan="1" colspan="1" style="width:56px">Cross</td><td rowspan="1" colspan="1" style="width:56px">4.7</td><td rowspan="1" colspan="1" style="text-align:center; width:57px">-</td><td rowspan="1" colspan="1" style="text-align:center; width:53px">X</td></tr><tr><td rowspan="1" colspan="1" style="width:51px">14</td><td rowspan="1" colspan="1" style="width:168px">Rex Hancock Black Swamp WMA Wiville Unit East</td><td rowspan="1" colspan="1" style="width:129px">AGFC</td><td rowspan="1" colspan="1" style="width:88px">35.153624</td><td rowspan="1" colspan="1" style="width:85px">-91.228901</td><td rowspan="1" colspan="1" style="width:56px">Woodruff</td><td rowspan="1" colspan="1" style="width:56px">4.1</td><td rowspan="1" colspan="1" style="text-align:center; width:57px">X</td><td rowspan="1" colspan="1" style="text-align:center; width:53px">X</td></tr><tr><td rowspan="1" colspan="1" style="width:51px">15</td><td rowspan="1" colspan="1" style="width:168px">Rex Hancock Black Swamp WMA Wiville Unit West</td><td rowspan="1" colspan="1" style="width:129px">AGFC</td><td rowspan="1" colspan="1" style="width:88px">35.167774</td><td rowspan="1" colspan="1" style="width:85px">-91.250383</td><td rowspan="1" colspan="1" style="width:56px">Woodruff</td><td rowspan="1" colspan="1" style="width:56px">3.2</td><td rowspan="1" colspan="1" style="text-align:center; width:57px">X</td><td rowspan="1" colspan="1" style="text-align:center; width:53px">X</td></tr><tr><td rowspan="1" colspan="1" style="width:51px">16</td><td rowspan="1" colspan="1" style="width:168px">Sheffield Nelson Dagmar WMA Conway George Unit C</td><td rowspan="1" colspan="1" style="width:129px">AGFC</td><td rowspan="1" colspan="1" style="width:88px">34.852126</td><td rowspan="1" colspan="1" style="width:85px">-91.324203</td><td rowspan="1" colspan="1" style="width:56px">Monroe</td><td rowspan="1" colspan="1" style="width:56px">13.2</td><td rowspan="1" colspan="1" style="text-align:center; width:57px">X</td><td rowspan="1" colspan="1" style="text-align:center; width:53px">X</td></tr><tr><td rowspan="1" colspan="1" style="width:51px">17</td><td rowspan="1" colspan="1" style="width:168px">Shirey Bay Rainey Brake WMA North</td><td rowspan="1" colspan="1" style="width:129px">AGFC</td><td rowspan="1" colspan="1" style="width:88px">35.994752</td><td rowspan="1" colspan="1" style="width:85px">-91.217169</td><td rowspan="1" colspan="1" style="width:56px">Lawrence</td><td rowspan="1" colspan="1" style="width:56px">6.9</td><td rowspan="1" colspan="1" style="text-align:center; width:57px">X</td><td rowspan="1" colspan="1" style="text-align:center; width:53px">X</td></tr><tr><td rowspan="1" colspan="1" style="width:51px">18</td><td rowspan="1" colspan="1" style="width:168px">Shirey Bay Rainey Brake WMA South</td><td rowspan="1" colspan="1" style="width:129px">AGFC</td><td rowspan="1" colspan="1" style="width:88px">35.988878</td><td rowspan="1" colspan="1" style="width:85px">-91.221381</td><td rowspan="1" colspan="1" style="width:56px">Lawrence</td><td rowspan="1" colspan="1" style="width:56px">2.8</td><td rowspan="1" colspan="1" style="text-align:center; width:57px">X</td><td rowspan="1" colspan="1" style="text-align:center; width:53px">X</td></tr><tr><td rowspan="1" colspan="9" style="width:722px"><sup>a</sup>NWR - National Wildlife Refuge, WMA - Wildlife Management Area, <sup>b</sup>USFWS - US Fish and Wildlife Service, ANHC - Arkansas Natural Heritage Commission, Private - Private land, AGFC - Arkansas Game and Fish Commission </td></tr></tbody></table></table-wrap></tp:treatment-sec></tp:taxon-treatment>
